# Supplementary material for: Biological Characterization and Essential Oil Profiles of Eastern European Cultivars of Thymus, Satureja, and Monarda
Source: Molecules. 2026 Jan 19;31(2):338. doi: 10.3390/molecules31020338 (PMC12844501; doi:10.3390/molecules31020338)
Supplement: Supplementary file 1 [file molecules-31-00338-s001.zip]

Archive with 1 entries (1 files):
- molecules-3997208-supplementary.xlsx
