# Supplementary material for: Biological Characterization and Essential Oil Profiles of Eastern European Cultivars of Thymus, Satureja, and Monarda
Source: Molecules. 2026 Jan 19;31(2):338. doi: 10.3390/molecules31020338 (PMC12844501; doi:10.3390/molecules31020338)
Supplement: Supplementary file 1 [file molecules-31-00338-s001.zip › molecules-3997208-supplementary.xlsx]

## Sheet: Contents
	Supplementary materials
	Biological Characterization and Essential Oil Profiles of Eastern European Cultivars of Thymus, Satureja, and Monarda
	Katarzyna Pokajewicz1*, Monika Chodura1, Hayet Ahlem Lezrag2, Liudmila Svydenko3, Małgorzata Nabrdalik4, Ewa Moliszewska4, Sofiane Fatmi2, Nataliia Hudz1,5, Piotr P. Wieczorek1
	1	Institute of Chemistry, University of Opole, 45-052 Opole, Poland
	2	Associated Laboratory in Marine Ecosystems and Aquaculture, Faculty of Nature and Life Sciences, Université de Bejaia, 06000 Bejaia, Algeria
	3	Institute of Climate-Smart Agriculture of the NAAS of Ukraine, Khlibodarske, Odesa district, 67667, Ukraine
	4	Institute of Environment and Biotechnology, University of Opole, 45-040 Opole, Poland
	5	Department of Drug Technology and Biopharmacy, Danylo Halytsky Lviv National Medical University, 79010 Lviv, Ukraine
		*Correspondence: katarzyna.pokajewicz@uni.opole.com
	1. Chemical composition (based on GC-FID) of the studied essential oils with mean, standard deviation and coefficient of variation.
	a)	Thymus
	b)	Satureja
	c)	Monarda
	2. Sperm motility parameters, including total curvilinear velocity (VCL, μm/s), straight linear velocity (VSL, μm/s), and average path velocity (VAP, μm/s) measured using CASA system.
	a)	Combined results of all CASA measured parameters for the tested essential oil samples at all time points
	b)	Results of two-way ANOVA and post-hoc comparisions
	c)	Means and standard deviationss for CASA measurements for sample ID500
	d)	Means and standard deviations for CASA measurements for sample ID502
	e)	Means and standard deviations for CASA measurements for sample ID503
	f)	Means and standard deviations for CASA measurements for sample ID516
	g)	Means and standard deviations for CASA measurements for sample ID517
	h)	Means and standard deviations for CASA measurements for sample ID518
	i)	Means and standard deviations for CASA measurements for sample ID519
	3. MS spectra of GC peaks described as unknown

## Sheet: 1a
Component	LRIexp	LRIref	Area normalized acc. to ISO [%]									Area normalized corrected [%]
			Mean			Standard deviation			Coefficient of variation			Mean			Standard deviation			Coefficient of variation
			500	502	503	500	502	503	500	502	503	500	502	503	500	502	503	500	502	503
butanoic acid, 2-methyl-, methyl ester	782	777	0.148961	0.181604	0.188389	0.000579942	0.0028833	0.00728864	0.389325	1.58768	3.86893	0.222863	0.27074	0.281506	0.000804413	0.00297595	0.0102936	0.360945	1.09919	3.6566
(Z)-3-hexen-1-ol	853.694	856.6	0.0305978	0.0275978	0.0608299	0.000446788	0.00068507	0.00186725	1.4602	2.48234	3.06963	0.0369831	0.0332428	0.0734328	0.000607802	0.000980184	0.00206717	1.64346	2.94856	2.81506
tricyclene	927.097	923.2	0.0327854	0.0273087		0.00118223	0.00070239		3.60598	2.57204		0.0313387	0.0260138		0.00118771	0.00079709		3.78992	3.06411
α-thujene	929.916	927.8	0.809301	0.946342	0.674511	0.0298531	0.0348271	0.0190281	3.68875	3.68018	2.82102	0.773592	0.901502	0.643934	0.0299847	0.0375834	0.0166817	3.87604	4.16897	2.5906
α-pinene	938.2	936.1	0.707194	0.688822	0.561061	0.0261197	0.022243	0.0163767	3.69343	3.22914	2.91887	0.67599	0.656174	0.535627	0.0262192	0.0244019	0.014421	3.87863	3.71881	2.69237
camphene	954.209	950.3	0.806174	0.666052	0.528085	0.0309501	0.0199908	0.0154041	3.83914	3.00138	2.91697	0.770604	0.634479	0.504146	0.0310155	0.022153	0.0135809	4.02483	3.49153	2.69384
1-octen-3-ol	978.868	980	0.932748	1.05993	1.01087	0.0105938	0.0120179	0.0211845	1.13576	1.13385	2.09567	1.04156	1.17948	1.12741	0.013756	0.0190756	0.0206697	1.32071	1.61729	1.83338
β-pinene	982.805	977.7	0.250909	0.269373	0.225009	0.00902029	0.0115993	0.00598672	3.59504	4.30604	2.66065	0.239838	0.256614	0.214809	0.00907064	0.0122999	0.00518678	3.78199	4.79316	2.4146
3-octanone	986.485	984.5	0.0554756	0.0699738	0.0706591	0.000804053	0.000957501	0.000834283	1.44938	1.36837	1.18072	0.0619476	0.0778665	0.0788068	0.0010066	0.00140266	0.000718702	1.62493	1.80137	0.91198
myrcene	992.079	989.2	0.777712	0.726373	0.630534	0.025741	0.0274683	0.0150927	3.30984	3.78157	2.39364	0.743393	0.691957	0.601954	0.0259973	0.0295478	0.012972	3.49712	4.27017	2.15498
3-octanol	995.307	993.2	0.0822024	0.141791	0.161397	0.00227417	0.00160424	0.00421089	2.76655	1.13142	2.60902	0.0895433	0.153918	0.175593	0.00255558	0.00247637	0.00412608	2.85402	1.60889	2.3498
α-phellandrene	1009.15	1004.1	0.0926779	0.0890671	0.073947	0.00303937	0.00330839	0.00215025	3.2795	3.71449	2.90783	0.0885882	0.0848468	0.070595	0.00307148	0.00356017	0.00190609	3.46714	4.196	2.70003
3-carene	1015.34	1011.3	0.0727813	0.0709957	0.0628096	0.00189148	0.00345168	0.000534149	2.59885	4.86182	0.850427	0.069569	0.0676344	0.0599649	0.00193814	0.00361662	0.000540048	2.78592	5.34731	0.900607
α-terpinene	1021.21	1017.1	0.539133	0.522529	0.514681	0.0169216	0.017952	0.0118668	3.13867	3.4356	2.30565	0.515341	0.497766	0.491353	0.0171322	0.0195352	0.0101784	3.32444	3.92458	2.07151
p-cymene	1030.29	1024.3	8.1584	6.72389	6.49701	0.244276	0.230404	0.146526	2.99417	3.42665	2.25528	7.11661	5.84528	5.6603	0.226322	0.22891	0.114419	3.1802	3.91615	2.02143
limonene	1033.78	1029.5	0.208607	0.188605	0.174724	0.00524323	0.00622568	0.00467501	2.51345	3.30092	2.67565	0.1994	0.179665	0.166805	0.00538708	0.00677408	0.00410527	2.70165	3.77041	2.46112
β-phellandrene	1035.24	1030	0.0857901	0.0886123	0.0874723	0.00340539	0.00326892	0.00168954	3.96945	3.68901	1.93152	0.0820045	0.0844131	0.0835085	0.00338924	0.00350649	0.00145286	4.133	4.15396	1.73977
1,8-cineole	1037.22	1031.8	0.958193	1.37842	1.26845	0.00518228	0.0158549	0.0211623	0.540839	1.15022	1.66836	1.04059	1.49179	1.37586	0.00747276	0.0245073	0.0193801	0.718127	1.64281	1.40858
(E)-β-ocimene	1049.52	1047.7	0.0295266	0.0252885		0.000184324	0.00124123		0.624264	4.90826		0.0282226	0.0240909		0.000203838	0.00129171		0.722252	5.36183
γ-terpinene	1064.31	1059.7	6.49823	4.31462	3.54673	0.149684	0.140078	0.0629497	2.30345	3.2466	1.77487	6.2114	4.11012	3.386	0.154588	0.153585	0.0525518	2.48879	3.73674	1.55203
cis-sabinene hydrate	1072.83	1066.5	1.03653	1.74864	0.405397	0.00346167	0.0174467	0.00548587	0.333967	0.997728	1.35321	1.12565	1.89232	0.439727	0.00171055	0.0107969	0.0047689	0.151961	0.570565	1.08451
terpinolene	1093.55	1087	0.0689367	0.0573899	0.0924322	0.000993711	0.000837859	0.000752778	1.44148	1.45994	0.814411	0.0658931	0.0546666	0.0882447	0.00107076	0.00106837	0.000500437	1.625	1.95435	0.567102
linalool	1102.58	1099	2.27763	2.79594	2.8535	0.0045252	0.0169045	0.0191586	0.19868	0.604608	0.671408	2.47347	3.02571	3.09518	0.00105948	0.00707038	0.0125193	0.0428338	0.233677	0.404476
trans-sabinene hydrate	1104.54	1098.1	0.321119	0.242464	0.143266	0.0611936	0.0199246	0.00650507	19.0563	8.21756	4.54056	0.34865	0.262324	0.155391	0.0658872	0.0202001	0.00669829	18.8978	7.70044	4.3106
cis-thujone	1113.21	1105.1	0.111208	0.112671	0.0882197	0.000581592	0.000969442	0.00128295	0.522979	0.860416	1.45427	0.123301	0.124486	0.0976962	0.000434317	0.000448369	0.00115988	0.352242	0.360177	1.18723
trans-thujone	1123.84	1114.5	0.0234601	0.0223509		0.00025421	0.00028593		1.08359	1.27928		0.0260111	0.0246943		0.000244275	0.000213849		0.939117	0.865986
cis-p-menth-2-en-1-ol	1128.27	1123.1	0.0506631		0.0573275	0.0110421		0.0231071	21.7951		40.3071	0.0550049		0.0621402	0.0119045		0.0248645	21.6427		40.0136
camphor	1155	1143.4	0.997441	0.63852	0.6166	0.0680378	0.044766	0.0264181	6.82124	7.01089	4.28448	1.10583	0.705337	0.682805	0.0735321	0.0460165	0.0275404	6.64952	6.52405	4.03342
unidentified	1158.38	NA	0.47193	0.64	0.490908	0.0454482	0.0309216	0.0148824	9.63028	4.86076	3.0316	0.589961	0.79	0.612927	0.0577817	0.0420415	0.019927	9.79415	5.30486	3.25112
lavandulol	1170.61	1168.2	0.0937962	0.0769825	0.0853257	0.0027318	0.0245238	0.00254813	2.91248	31.8563	2.98636	0.101863	0.0832421	0.0925585	0.00305398	0.0262351	0.00300679	2.99813	31.5166	3.24853
borneol	1176.26	1166.2	2.00505	1.43984	1.27224	0.00933097	0.0105377	0.00266643	0.465374	0.731864	0.209585	2.17744	1.55816	1.38002	0.00657559	0.00409209	0.00591609	0.301987	0.262623	0.428696
terpinen-4-ol	1186.06	1177.1	1.05352	0.680528	0.84875	0.0100127	0.00749452	0.00464906	0.950403	1.10128	0.547753	1.1441	0.736467	0.920656	0.00877178	0.00873897	0.00739246	0.766699	1.18661	0.802955
α-terpineol	1198.23	1189.7	0.105571	0.0946926	0.0877715	0.00311266	0.00374618	0.00130617	2.94841	3.95615	1.48814	0.114646	0.102463	0.0952078	0.0032358	0.00353516	0.00155971	2.82244	3.45018	1.63821
unidentified	1201.55	NA	0.237809	0.251061	0.232018	0.00388168	0.00680383	0.00356008	1.63227	2.71003	1.5344	0.297248	0.312701	0.289676	0.00430337	0.00724622	0.00468182	1.44774	2.3173	1.61623
trans-dihydrocarvone	1209.25	1201.4	0.0638148	0.0673666	0.0574089	0.00221308	0.00173346	0.00288473	3.46796	2.57318	5.02489	0.0707562	0.0744261	0.063583	0.00251634	0.00154136	0.00336079	3.55635	2.071	5.28567
carvacrol methyl ether	1249.35	1243	0.945848	0.84975	0.725656	0.00295463	0.0693797	0.00240893	0.312379	8.16473	0.331966	0.94369	0.844625	0.723143	0.00446245	0.0646065	0.0010033	0.472873	7.64913	0.138742
neral	1253.15	1242.1	0.0334327			0.000391723			1.17168			0.037069			0.000492412			1.32837
carvone	1261.44	1242	0.0620714		0.0685786	0.00127715		0.000237325	2.05755		0.346062	0.0703369		0.0776179	0.00153628		0.000291081	2.18417		0.375018
unidentified	1265.85	NA		0.0339188			0.00317259			9.35347			0.0422566			0.00407492			9.64327
geraniol	1264.14	1254.9	0.0308206			0.00196055			6.36118			0.0334729			0.00218075			6.51498
geranial	1285.51	1270.3	0.0737594	0.0220063	0.0849364	0.00152787	0.00108667	0.00173551	2.07143	4.93798	2.04331	0.0817806	0.0243155	0.0940651	0.00168532	0.00123919	0.00210811	2.06078	5.09629	2.24112
thymol	1303.5	1290.1	57.3873	63.2483	66.9928	0.446005	0.704658	0.133229	0.777185	1.11411	0.19887	57.9941	63.6924	67.6222	0.348223	0.39041	0.239375	0.600445	0.612962	0.353989
bornyl acetate	1305.44	1283.5	0.529794	0.32829	0.427814	0.00506499	0.0109669	0.00152775	0.956031	3.34063	0.357107	0.633985	0.391445	0.511357	0.00495481	0.0111163	0.00314004	0.781535	2.83982	0.61406
carvacrol	1310.02	1300.4	2.73919	2.88543	3.37669	0.021634	0.0498487	0.0027329	0.789794	1.7276	0.0809343	2.76816	2.90564	3.40842	0.0188164	0.0361587	0.0109034	0.679742	1.24443	0.319896
thymol acetate	1359.98	1356.4	0.292158	0.0482256		0.000627001	0.000851842		0.21461	1.76637		0.329177	0.0541436		0.0013065	0.000696589		0.396899	1.28656
isobornyl propionate	1385.91	1383	0.0420148			0.000407228			0.96925			0.0490892			0.000384908			0.7841
β-bourbonene	1399.85	1384.2	0.0469854	0.019537		0.00186793	0.000399486		3.97556	2.04477		0.0441075	0.0182784		0.0016735	0.000455457		3.79414	2.49177
(E)-caryophyllene	1437.9	1420.1	3.10453	1.55533	1.20044	0.0349672	0.0132338	0.0141314	1.12633	0.850869	1.17719	2.91448	1.45501	1.12566	0.0274496	0.00684932	0.016152	0.941838	0.470741	1.43489
β-copaene	1445.24	1433.1	0.0308988	0.0143415		0.000322006	0.000173932		1.04213	1.21279		0.0290073	0.0134172		0.000255943	0.000214725		0.882341	1.60037
unidentified	1452.34	NA	0.0661295	0.117367	0.15829	0.00126579	0.00143821	0.00416194	1.91411	1.22539	2.62932	0.0826587	0.146198	0.197626	0.00148893	0.0023228	0.00528494	1.8013	1.5888	2.67421
α-humulene	1471.51	1453.1	0.12936	0.0719039	0.0543223	0.00103537	0.000871321	7.54048e-05	0.80038	1.21179	0.13881	0.121442	0.0672653	0.0509377	0.000903781	0.000546741	0.000197204	0.744206	0.812812	0.387148
geranyl propanoate	1475.94	1476.8	0.0913448	0.0195565		0.00110856	0.0018582		1.2136	9.50171		0.106726	0.0227719		0.0011791	0.00219957		1.1048	9.65914
γ-muurolene	1490.43	1476.2	0.0380152	0.0188273		0.00135744	0.000376408		3.57078	1.99927		0.0356883	0.0176145		0.00126608	0.000437815		3.54759	2.48554
unidentified sesquiterpene (germacrene D*)	1497.96	NA	0.195836	0.0457528		0.00307214	0.000764336		1.56873	1.67058		0.183847	0.0428004		0.00259759	0.000499541		1.41291	1.16714
cubebol	1510.33	1514.9	0.030942	0.018535		0.00108579	0.0012524		3.50912	6.75695		0.0316794	0.0189149		0.00105376	0.00135457		3.32633	7.16139
α-muurolene	1513.48	1498.3	0.0391564	0.0154151		0.000793425	0.00084535		2.0263	5.48391		0.0367589	0.0144224		0.00067715	0.000828051		1.84214	5.74141
β-bisabolene	1517.71	1508.4	0.277813	0.0458024		0.00299885	0.00118544		1.07945	2.58816		0.260806	0.042848		0.00233939	0.00106292		0.896985	2.48069
γ-cadinene	1529.95	1513.1	0.0540628	0.0275375	0.0362848	0.00602538	0.00047876	0.00168232	11.1451	1.73857	4.63643	0.0507562	0.0257616	0.0340265	0.00568628	0.000436838	0.00165929	11.2031	1.69569	4.87648
δ-cadinene	1536.78	1523.2	0.0988559	0.0492152	0.0967997	0.00198088	0.00116192	0.00318871	2.0038	2.3609	3.29413	0.0928069	0.0460389	0.0907733	0.00196843	0.00091078	0.00321601	2.121	1.97828	3.54291
geranyl butanoate	1562.61	1562.6	0.0203899	0.0209736		0.000836756	0.00142563		4.10378	6.79725		0.0233413	0.0239302		0.000978776	0.00173475		4.19333	7.24924
unknown (germacrene D-4-ol*)	1594.2	NA	0.0344336	0.0155385		0.00152	0.00131221		4.41428	8.44491		0.0352544	0.015852		0.00151105	0.00130578		4.28612	8.23728
spathulenol	1597.8	1576.4	0.037728			0.00261303			6.92597			0.0391284			0.00263979			6.74649
caryophyllene oxide	1605.59	1580.6	1.41782	1.01088	1.34011	0.0270829	0.0210471	0.0346401	1.91018	2.08206	2.58487	1.47054	1.04485	1.3884	0.0261535	0.0236614	0.0394525	1.77849	2.26457	2.84159
α-cadinol	1672.43	1651.9	0.0926688			0.00560411	0.00111638	0.00519068	6.04746			0.0948839	0.046393	0.0577905	0.00579601	0.00101474	0.00540682	6.10853	2.18728	9.3559
amorpha-4,9-dien-2-ol	1706	1700	0.0828699			0.00422654			5.10022			0.0859462			0.0042492			4.94402

## Sheet: 1b
Component	LRIexp	LRIref	Area normalized acc. to ISO [%]									Area normalized corrected [%]
			Mean			Standard deviation			Coefficient of variation			Mean			Standard deviation			Coefficient of variation
			516	517	518	516	517	518	516	517	518	516	517	518	516	517	518	516	517	518
2-butenoic acid, 3-methyl-, methyl ester	843.461	833	0.0366995			0.00091654			2.49742			0.0303977			0.000768918			2.52953
(E)-2-hexenal	852.61	853	0.0457917	0.0192938		0.00113911	0.000741583		2.4876	3.84363		0.0496003	0.0206061		0.00124997	0.000791712		2.52009	3.84212
(Z)-3-hexen-1-ol	854.648	856.6	0.0992419	0.0572246		0.00316363	0.00200998		3.1878	3.51245		0.107496	0.0611169		0.00345255	0.00214635		3.21179	3.51187
1-hexanol	866.432	869.7	0.0179676			0.000842363			4.68823			0.0148813			0.000688408			4.626
α-thujene	930.948	927.8	1.32889	0.104475	0.173035	0.0323303	0.00306093	0.00100578	2.43288	2.92982	0.581261	1.28589	0.0996795	0.164817	0.0318413	0.00292043	0.000912743	2.47621	2.92982	0.553791
α-pinene	939.276	936.1	0.684159	0.043104	0.09066	0.017007	0.00132323	0.000450892	2.48583	3.06984	0.497344	0.56668	0.035203	0.0739183	0.0143298	0.00108075	0.000356398	2.52873	3.07006	0.482151
camphene	955.306	950.3	0.156468	0.0180051	0.036588	0.00358846	0.000473289	0.000788224	2.29341	2.62863	2.15432	0.129601	0.0147047	0.0298316	0.0030299	0.000387345	0.000648897	2.33787	2.63415	2.1752
1-octen-3-ol	980.546	980	2.86159	3.65566	2.70216	0.0526931	0.0557483	0.0171605	1.84139	1.52499	0.635067	2.37021	2.98557	2.20317	0.0438982	0.0455153	0.0133412	1.85208	1.52451	0.605549
β-pinene	983.967	977.7	0.232497	0.0502676	0.0506804	0.00458303	0.00386892	0.0034648	1.97122	7.69666	6.83657	0.175739	0.0374644	0.0377087	0.00354253	0.00288233	0.0025687	2.0158	7.69351	6.81196
3-octanone	987.668	984.5	0.025095	0.0268697	0.092257	0.000685106	0.000853401	0.00021536	2.73005	3.17607	0.233434	0.0271821	0.0286973	0.098368	0.000740912	0.000910933	0.000215143	2.72574	3.17428	0.218713
myrcene	993.155	989.2	1.63199	0.783835	0.188601	0.028298	0.0141608	0.00214092	1.73396	1.80661	1.13516	1.35175	0.640156	0.153773	0.0240182	0.0115612	0.00169982	1.77682	1.80599	1.10541
3-octanol	996.447	993.2	0.115192	0.0746257	0.12482	0.00188157	0.00173241	0.00182365	1.63341	2.32146	1.46103	0.0954115	0.0609466	0.10177	0.00153554	0.00141567	0.0014702	1.60939	2.32281	1.44463
α-phellandrene	1010.25	1004.1	0.24245	0.0980216	0.0343843	0.00478258	0.00440331	0.00191585	1.97261	4.49218	5.57188	0.228163	0.0909547	0.031852	0.00459937	0.00408502	0.00176925	2.01583	4.49127	5.55461
3-carene	1016.34	1011.3	0.0788098	0.027072	0.0152458	0.00134154	0.000274349		1.70225	1.01341		0.0652771	0.0221096	0.0124307	0.00113899	0.000224004		1.74485	1.01315
α-terpinene	1022.22	1017.1	1.78915	0.740019	0.263137	0.0278668	0.00986123	0.00460457	1.55755	1.33256	1.74987	1.48192	0.604372	0.214545	0.0237299	0.00804769	0.00370373	1.60129	1.33158	1.72632
p-cymene	1030.39	1024.3	8.2158	4.33153	2.09534	0.121398	0.0688164	0.0203456	1.47762	1.58873	0.970994	7.89372	4.1035	1.98172	0.120066	0.0651624	0.0186544	1.52103	1.58797	0.941321
limonene	1034.59	1029.5	0.297199	0.149514	0.0760539	0.0034266	0.00330026	0.000758365	1.15297	2.20733	0.997141	0.246165	0.122107	0.0620094	0.00292989	0.00269412	0.000603645	1.19021	2.20635	0.973473
β-phellandrene	1035.98	1030	0.190812	0.100821	0.0358203	0.0039838	0.00175212	0.00206399	2.08782	1.73785	5.76207	0.179568	0.0935521	0.0331823	0.00382907	0.00162503	0.0019072	2.13238	1.73704	5.74764
1,8-cineole	1038.12	1031.8	0.2732	0.413002	1.22399	0.00339828	0.00594957	0.00891499	1.24388	1.44057	0.728352	0.29461	0.439139	1.29929	0.00368422	0.00632023	0.00928312	1.25054	1.43923	0.714479
(Z)-β-ocimene	1039.32	1037.8	0.0241928	0.0452846	0.0130569	0.000469967	0.00147481		1.94259	3.25677		0.026205	0.0483648	0.013922	0.000518564	0.00157475		1.97887	3.256
(E)-β-ocimene	1050.33	1047.7	0.0674196	0.0683428	0.0141808	0.000428542	0.000394599		0.635634	0.577382		0.0558425	0.0558154	0.0115623	0.000372124	0.000321544		0.666381	0.576085
trans-2-caren-4-ol	1054.21	1153.61	0.0315472	0.103866		2.68777e-05	0.00179946		0.0851983	1.73248		0.029688	0.0963781		3.21351e-05	0.0016669		0.108243	1.72954
γ-terpinene	1064.42	1059.7	10.2909	6.48501	1.46923	0.119312	0.0783283	0.0132572	1.15939	1.20784	0.902319	9.88743	6.14361	1.38957	0.118228	0.074132	0.012139	1.19574	1.20665	0.873583
cis-sabinene hydrate	1073.87	1066.5	1.23418	1.24441	1.55039	0.0109626	0.0141535	0.00367526	0.888252	1.13737	0.237053	1.33682	1.32905	1.65309	0.0116365	0.015095	0.00428559	0.870457	1.13577	0.259247
cis-linalool oxide (furanoid)	1078	1075.1			0.0165151			0.000560273			3.39249			0.0156195			0.000526547			3.37108
terpinolene	1094.49	1086.9	0.0870387	0.0668859	0.0438787	0.00831208	0.00032593	0.0127951	9.54987	0.487293	29.1602	0.0819114	0.0620637	0.0406453	0.0078549	0.000300107	0.0118433	9.58951	0.483547	29.1383
linalool	1103.61	1099	1.60905	1.51555	1.46271	0.0135253	0.0114274	0.00131047	0.840576	0.754007	0.0895919	1.54596	1.43577	1.38339	0.0127312	0.0107916	0.0012299	0.823512	0.751628	0.0889045
trans-sabinene hydrate	1105.65	1098.1	0.355332	0.349203	0.503791	0.00274144	0.00152332	0.00323278	0.771515	0.436227	0.64169	0.3414	0.330819	0.476474	0.00251514	0.00144142	0.00291701	0.736712	0.435713	0.612208
cis-thujone	1114.63	1105.1	0.114155	0.0269342	2.70901	0.000790396	0.000159839	0.0123287	0.692387	0.593442	0.455102	0.109679	0.0255163	2.56212	0.000716885	0.000152421	0.0114328	0.653619	0.597349	0.446225
trans-thujone	1124.93	1114.5	0.0217662		0.335691	0.000299728		0.00141039	1.37703		0.420146	0.0209128		0.317489	0.000290137		0.00139978	1.38736		0.440891
methyl octanoate	0	1127.5
cis-p-menth-2-en-1-ol	1129.3	1123.1	0.0324558	0.032358	0.0391396	0.000778292	0.00117556	0.000708249	2.398	3.63299	1.80955	0.0305429	0.0300252	0.0362573	0.00072189	0.00109126	0.000659574	2.36353	3.63447	1.81915
trans-pinocarveol	1147.96	1140	0.0224861	0.0254864	0.0480069	0.000317036	0.000909884	0.00171978	1.40992	3.57008	3.58235	0.0243622	0.0272199	0.0511868	0.000348489	0.000972598	0.0018293	1.43045	3.57311	3.57377
cis-verbenol	1149.83	1144.4	0.023355	0.0179138	0.048024	0.000255398	0.00272245	0.00283618	1.09354	15.1975	5.90576	0.0252962	0.0191323	0.0512054	0.000292383	0.00290868	0.00303012	1.15584	15.203	5.91758
camphor	1156.3	1143.4	0.13992	0.032511	2.24267	0.0112051	0.00731613	0.0120938	8.00824	22.5035	0.539261	0.131673	0.0301672	2.07752	0.0105274	0.00678927	0.0114112	7.99515	22.5055	0.549273
trans-pinocamphone	1171.31	1162			0.121046			0.00304778			2.51788			0.112131			0.00281681			2.51206
borneol	1176.73	1166.2	0.437683	0.521711	0.548734	0.00636341	0.00409327	0.00128136	1.45388	0.784585	0.233513	0.474083	0.557198	0.585081	0.00669918	0.00438626	0.00119416	1.41308	0.787199	0.204102
terpinen-4-ol	1186.97	1177.1	0.844701	1.01129	0.990519	0.00806104	0.00168173	0.00290323	0.954307	0.166296	0.293102	0.91495	1.08007	1.05613	0.00831979	0.00175387	0.00306023	0.909316	0.162385	0.289759
p-cymen-8-ol	1192.74	1183.9	0.047955	0.048213	0.179061	0.00498164	0.00140792	0.001034	10.3882	2.92021	0.577456	0.0519428	0.0514935	0.190922	0.00538855	0.00150498	0.00110632	10.374	2.92267	0.579461
α-terpineol	1199.26	1189.7	0.0834227	0.111355	0.150747	0.00772442	0.00680835	0.019799	9.25937	6.11411	13.1339	0.0903605	0.118929	0.160732	0.00836298	0.00726999	0.0210966	9.25514	6.11289	13.1253
trans-dihydrocarvone	1210	1201.4	0.0450638			0.00266062			5.90411			0.0467306			0.00276087			5.90806
thymol methyl ether	1240.28	1234.3	0.0287532	0.0150448	0.383574	0.00186886	0.00100118	0.00308346	6.49966	6.65464	0.803876	0.0311439	0.0160679	0.408981	0.00201023	0.00106975	0.0032803	6.45466	6.65769	0.802066
carvacrol methyl ether	1250.12	1243	0.119342	0.0749821	0.224026	0.000988236	0.000613602	0.00100778	0.828069	0.818331	0.449852	0.104511	0.0647454	0.193119	0.000819418	0.000530424	0.000880151	0.784051	0.819246	0.455756
cumin aldehyde	1253.45	1237.9	0.0948092	0.227563	0.244388	0.00147782	0.00714589	0.00568497	1.55873	3.14019	2.32621	0.102694	0.243041	0.260577	0.00158713	0.00764142	0.00609789	1.54549	3.14408	2.34015
linalool acetate	1258.57	1255.2	0.111252	0.0288336	0.159372	0.0112445	0.00733871	0.0187309	10.1072	25.4519	11.7529	0.0974274	0.0248973	0.137383	0.00985986	0.00633761	0.0161174	10.1202	25.455	11.7317
carvone	1260.95	1242	0.150404	0.0586185	0.113514	0.00499045	0.0123225	0.00245019	3.31803	21.0216	2.1585	0.162911	0.062606	0.121033	0.00534491	0.0131628	0.00261846	3.28087	21.0248	2.16343
geranial	1284.23	1270.3			0.0263017			0.000635463			2.41605			0.0280438			0.000671753			2.39537
thymol	1298.74	1290.1	0.553487	0.439827	9.3372	0.00510023	0.00107215	0.0390356	0.921472	0.243767	0.418065	0.567882	0.444955	9.43031	0.00526289	0.00107848	0.0393359	0.926757	0.24238	0.417122
carvacrol	1315.7	1300.4	60.0017	73.8653	65.6842	0.352456	0.294846	0.0505476	0.587411	0.399168	0.0769556	62.2209	75.526	67.0491	0.339118	0.302239	0.0714321	0.545023	0.400178	0.106537
eugenol	1367.58	1357.8			0.0164939			0.000560048			3.39548			0.0132083			0.000446096			3.37738
carvacrol acetate	1379.51	1373.1	0.332771	0.463571	0.158014	0.00600885	0.00437741	0.000869082	1.8057	0.944281	0.550005	0.270715	0.371849	0.126538	0.00488795	0.00351054	0.0007327	1.80557	0.944077	0.579036
geranyl acetate	1385.94	1379.9	0.0315105	0.0140374	0.0224882	0.00111184		0.000528023	3.52847		2.348	0.0256346	0.0112595	0.0180086	0.000914164		0.0004238	3.56614		2.35332
β-bourbonene	1400.86	1384.2	0.0550558	0.0185954	0.0272347	0.000657967	0.00055343	0.00156935	1.19509	2.97617	5.76234	0.044789	0.0149161	0.0218093	0.000553006	0.000443942	0.00125029	1.23469	2.97627	5.73282
(E)-caryophyllene	1438	1420.1	0.555357	0.221251	0.325863	0.00908623	0.00213995	0.00294872	1.63611	0.967205	0.904897	0.601542	0.2363	0.347447	0.00961491	0.0022863	0.00315647	1.59838	0.967541	0.908475
β-copaene	1446.32	1433.1	0.0636904	0.0205046	0.0168933	0.0025246	0.00293906	0.000696585	3.96386	14.3337	4.12343	0.0689875	0.0218992	0.0180123	0.00273873	0.0031381	0.000740741	3.9699	14.3297	4.11242
aromadendrene	1457.73	1440.6	0.0473086	0.056568	0.0335078	0.000326186	0.000535893	0.00151567	0.689484	0.947342	4.52335	0.0512432	0.0604157	0.0357273	0.000346766	0.000570607	0.00161727	0.676706	0.944468	4.52672
α-humulene	1472.48	1453.1	0.0341291	0.0130348	0.0466405	0.000592266		0.0012102	1.73537		2.59474	0.0277648	0.0104553	0.0373499	0.000492775		0.00097463	1.77482		2.60945
α-amorphene	1491.4	1482.4	0.14962	0.0349666	0.0324429	0.00299323	0.00135363	0.00117556	2.00055	3.87121	3.62347	0.121718	0.0280481	0.0259803	0.00239091	0.00108585	0.000935635	1.96431	3.87137	3.60133
unidentified sesquterpene*	1498.96	NA	0.747779	0.106878	0.223761	0.0124051	0.00180509	0.00192588	1.65893	1.68893	0.860686	0.663461	0.0935004	0.195428	0.0107392	0.0015782	0.00167142	1.61867	1.68791	0.855261
bicyclogermacrene	1514.92	1494.1		0.0429434	0.0955525		0.0016532	0.000786348		3.84972	0.822948		0.0458644	0.101882		0.00176647	0.000832688		3.85152	0.817309
β-bisabolene	1518.62	1508.4	0.535787	0.251821	0.12853	0.00599924	0.00405236	0.00532782	1.11971	1.60922	4.14521	0.580347	0.26895	0.137043	0.00648164	0.00432679	0.00568208	1.11686	1.60877	4.1462
γ-cadinene	1530.88	1513.1	0.127935	0.0277975	0.0278962	0.00289805	0.00725851	0.000311199	2.26525	26.1121	1.11556	0.138574	0.0296882	0.029744	0.00310373	0.0077522	0.000336467	2.23975	26.1121	1.13121
δ-cadinene	1537.73	1523.2	0.192012	0.0510822	0.0439982	0.00820941	0.00325772	0.000436827	4.27548	6.37742	0.992828	0.207984	0.0545567	0.0469125	0.00898399	0.00347986	0.000451858	4.31957	6.37842	0.963193
hydrothymoquinone	1562.92	1559	0.596747		0.536114	0.00677522		0.0228143	1.13536		4.2555	0.646378		0.571628	0.0074455		0.0244441	1.15188		4.27622
spathulenol	1598.53	1576.4	0.113542	0.407381	0.412255	0.00392848	0.00439614	0.00510316	3.45993	1.07912	1.23786	0.122984	0.43509	0.439563	0.00419953	0.00469602	0.00551382	3.41471	1.07932	1.25439
caryophyllene oxide	1606.04	1580.6	0.0933288	0.113457	0.240527	0.00256332	0.000750444	0.00278217	2.74655	0.661434	1.1567	0.0828049	0.0992564	0.210071	0.00223717	0.000659614	0.0024772	2.70174	0.664555	1.17922

## Sheet: 1c
Component	LRIexp	LRIref	Area normalized acc. to ISO [%]						Area normalized corrected [%]
			mean		Standard deviation		Coefficient of variation		Mean		Standard deviation		Coefficient of variation
			512	519	512	519	512	519	512	519	512	519	512	519
3-heptanone	886.565	885	0.0336963		0.000988298		2.93296		0.03906		0.00116236		2.97584
α-thujene	931.121	927.8	1.0977	1.00033	0.00979179	0.030386	0.892029	3.03758	1.0528	0.946763	0.00961079	0.0307409	0.912875	3.24695
α-pinene	939.362	936.1	0.361098	0.340716	0.0039997	0.00990953	1.10765	2.90844	0.34633	0.32247	0.00393996	0.0100711	1.13763	3.12312
thuja-2,4(10)-diene	949.238	955.6	0.0549596	0.0428614	0.00224078	0.00299103	4.07714	6.97837	0.0527124	0.0405684	0.00217206	0.00292244	4.12059	7.20373
camphene	955.371	950.3	0.0824649	0.0910518	0.000997859	0.00286525	1.21004	3.14684	0.0790923	0.0861758	0.000980542	0.00289337	1.23974	3.35753
sabinene	979.621	973		5.36407		0.108005		2.01348		5.07673		0.112722		2.22037
1-octen-3-ol	981.794	980	5.11056	5.72213	0.0407759	0.169063	0.797875	2.95454	5.72619	6.32682	0.0475428	0.199724	0.830269	3.15677
β-pinene	984.312	977.7	0.148046	0.152156	0.0030328	0.00546441	2.04855	3.59131	0.141991	0.144009	0.0029354	0.00548794	2.06731	3.81083
3-octanone	988.163	984.5	0.44977	0.502855	0.00311005	0.011082	0.691476	2.20381	0.503951	0.555989	0.00354388	0.0133447	0.70322	2.40017
myrcene	993.5	989.2	1.12497	0.885707	0.00842494	0.0248045	0.748904	2.80053	1.07896	0.838267	0.00822794	0.0250031	0.762582	2.98272
3-octanol	996.835	993.2	0.366357	0.41749	0.00183244	0.00746564	0.500178	1.78822	0.400432	0.450291	0.00206128	0.00891548	0.514763	1.97994
α-phellandrene	1010.39	1004.1	0.210432	0.138427	0.00208846	0.00671426	0.992464	4.85041	0.201826	0.131018	0.00204737	0.00666181	1.01442	5.08466
3-carene	1016.56	1011.3	0.12385	0.0741323	0.000917362	0.00216445	0.740707	2.91972	0.118784	0.0701614	0.000926735	0.00215746	0.780182	3.075
α-terpinene	1022.51	1017.1	2.02042	1.20779	0.0144717	0.0352891	0.716273	2.92179	1.93779	1.1431	0.0140989	0.0354352	0.727574	3.09992
p-cymene	1031.21	1024.3	16.0865	6.21884	0.122326	0.16755	0.760427	2.69423	14.0798	5.3712	0.110014	0.154487	0.781363	2.8762
limonene	1034.88	1029.5	0.516712	0.328893	0.00322275	0.00945985	0.623703	2.87627	0.495579	0.311276	0.00312984	0.00946846	0.631553	3.04182
β-phellandrene	1036.36	1030	0.170638	0.121656	0.000544911	0.00477567	0.319337	3.92556	0.163659	0.115143	0.000583124	0.00478295	0.356303	4.15394
1,8-cineole	1038.3	1031.8	0.113169	0.658287	0.00155369	0.0132286	1.3729	2.00955	0.12332	0.707859	0.00164094	0.0155773	1.33064	2.20062
(E)-β-ocimene	1050.62	1047.7	0.0231954	0.0236169	9.94296e-05	0.00146667	0.42866	6.21024	0.0222467	0.0223521	9.45491e-05	0.0014115	0.425002	6.31483
γ-terpinene	1064.99	1059.7	5.34439	3.7929	0.039111	0.0989945	0.731814	2.61	5.12581	3.58973	0.0386726	0.0999758	0.754468	2.78505
cis-sabinene hydrate	1074.2	1066.5	1.11747	1.87843	0.00252685	0.0129765	0.226122	0.690815	1.21771	2.01985	0.00297219	0.017805	0.244081	0.8815
1-nonen-3-ol	1081.22	1058	0.0812149	0.0585372	0.000690435	0.00120366	0.850134	2.05623	0.0886228	0.0630306	0.000778686	0.00126651	0.878652	2.00935
terpinolene	1094.75	1086.9	0.117512	0.0890462	0.00206758	0.00269728	1.75946	3.02908	0.112707	0.0842776	0.00203133	0.00273569	1.80231	3.24604
linalool	1103.06	1099	0.663791	0.342806	0.00312144	0.00464023	0.470244	1.3536	0.723334	0.368617	0.00371321	0.00562454	0.513346	1.52585
trans-sabinene hydrate	1105.65	1098.1	0.237709	0.710755	0.0171274	0.00960503	7.20519	1.35138	0.259036	0.764268	0.0187452	0.0115251	7.23653	1.50799
cis-thujone	1114.26	1105.1	0.223418	0.843691	0.000524745	0.00308303	0.234872	0.365422	0.248562	0.926219	0.000489958	0.00395796	0.197117	0.427324
trans-thujone	1124.91	1114.5	0.0441931	0.110193	0.000387418	0.000219768	0.876648	0.19944	0.0491668	0.120972	0.000446449	0.000343937	0.908029	0.284312
cis-p-menth-2-en-1-ol	1129.32	1123.1	0.038228	0.0839138	0.00438764	0.00218382	11.4776	2.60246	0.0416581	0.0902313	0.00479482	0.00239613	11.5099	2.65554
trans-pinocarveol	1147.81	1140	0.0338832	0.0531467	0.00112456	0.00146695	3.31892	2.76019	0.0376967	0.0583467	0.00126135	0.00168486	3.34605	2.88768
verbenol	1153.79	1144.2	0.0244611	0.035389	0.00297031	0.00223144	12.143	6.30548	0.0272148	0.0388542	0.00331532	0.0025375	12.182	6.53081
camphor	1156.03	1143.4	0.161456	0.587974	0.00742889	0.00848919	4.60117	1.4438	0.179625	0.645476	0.00819449	0.00803397	4.562	1.24466
borneol	1176.69	1166.2	0.27352	0.264568	0.00285742	0.0152642	1.04468	5.76949	0.298055	0.284489	0.00311554	0.0165477	1.04529	5.81663
1-nonen-3-ol	1182.42	1058	0.0313373	0.0635664	0.000952488	0.00237806	3.03947	3.74106	0.0341955	0.0684449	0.00103043	0.00250359	3.01334	3.65782
terpinen-4-ol	1187.05	1177.1	0.942249	1.10292	0.00356924	0.00333249	0.378801	0.30215	1.02677	1.18594	0.00432556	0.00112152	0.421279	0.0945673
p-cymen-8-ol	1192.78	1183.9	0.229466	0.310732	0.00177387	0.004299	0.77304	1.38351	0.232687	0.310918	0.0017053	0.00370169	0.732873	1.19057
α-terpineol	1199.26	1189.7	0.296364	0.261528	0.0024092	0.131116	0.81292	50.1347	0.322948	0.281218	0.00270499	0.140983	0.837595	50.1329
trans-piperitol	1219.86	1205.3		0.0249533		0.00772609		30.9622		0.0268437		0.00835787		31.1353
citronellol	1234.88	1228.1	0.0391972	0.0743493	0.0013759	0.00306305	3.5102	4.11982	0.0418754	0.0783822	0.00146144	0.00337529	3.48997	4.3062
thymol methyl ether	1241.18	1234.3	0.118989	3.18579	0.00136275	0.0271484	1.14527	0.852173	0.119122	3.14719	0.00132506	0.0317722	1.11235	1.00954
carvacrol methyl ether	1250.19	1243	5.39939	0.305223	0.0275248	0.00273502	0.509777	0.896072	5.40547	0.301518	0.0291184	0.00198719	0.538684	0.65906
cumin aldehyde	1253.42	1237.9	0.392525	0.236495	0.0799149	0.0347551	20.3592	14.6959	0.405626	0.240883	0.082657	0.0357776	20.3776	14.8527
thymol	1303.27	1290.1	49.1843	46.6689	0.21953	0.351135	0.446341	0.752398	49.8748	46.6972	0.227839	0.263037	0.456821	0.563282
bornyl acetate	1305.33	1283.5	0.0934755	0.214359	0.0969287	0.133825	103.694	62.4305	0.112218	0.253769	0.116333	0.15823	103.667	62.3523
p-cymen-7-ol	1306.39	1287.7
carvacrol	1312.03	1300.4	1.77099	10.36	0.0309096	0.117824	1.74533	1.1373	1.79585	10.3662	0.0308394	0.0982541	1.71726	0.947828
thymol acetate	1360.81	1356.4		0.0667856		0.00339488		5.08325		0.0745095		0.00389806		5.23163
eugenol	1367.47	1357.8	0.0389476		0.00393168		10.0948		0.0462706		0.00465225		10.0544
carvacrol acetate	1379.33	1373.1		0.0210932		0.00101854		4.82876		0.0235296		0.00108099		4.59417
geranyl acetate	1385.77	1379.9	0.0776165		0.000815804		1.05107		0.0931992		0.000941006		1.00967
α-copaene	1390.43	1376.2	0.0381202	0.0244674	0.000515125	0.00305564	1.35132	12.4887	0.0359093	0.0227423	0.000470302	0.00282966	1.3097	12.4423
β-bourbonene	1401.44	1384.2	0.0832582	0.103905	0.00205538	0.00285959	2.46868	2.75211	0.0784292	0.0965797	0.00191498	0.00244034	2.44167	2.52677
β-elemene	1404.25	1390.4	0.0276405	0.091721	0.0014831	0.00158318	5.36568	1.72608	0.0260378	0.0852558	0.0014055	0.0012703	5.39793	1.48999
(E)-caryophyllene	1438	1420.1	0.536312	0.407178	0.00799008	0.00612066	1.48982	1.50319	0.505207	0.378478	0.0073913	0.00482807	1.46302	1.27565
β-copaene	1446.24	1433.1	0.0325233	0.0347292	0.000921646	0.00238234	2.8338	6.85976	0.0306371	0.0322803	0.00086358	0.00217975	2.81874	6.75257
α-humulene	1472.43	1453.1	0.0380313	0.0553412	0.00068093	0.00127833	1.79045	2.30991	0.0358255	0.0514399	0.000629193	0.00106734	1.75627	2.07493
γ-muurolene	1491.43	1476.2	0.0584665	0.0297442	0.000678572	0.000929569	1.16062	3.12522	0.0550756	0.0276494	0.000621835	0.000915586	1.12906	3.31141
unidentified sesquiterpene*	1499.22	NA	0.695682	0.951806	0.0182266	0.0168551	2.61995	1.77085	0.655332	0.884715	0.0169609	0.0135786	2.58813	1.5348
bicyclogermacrene	1514.84	1494.1	0.113481	0.0241069	0.0051961	0.00268192	4.57882	11.1251	0.106899	0.0224052	0.00486626	0.00245478	4.55221	10.9563
γ-cadinene	1530.83	1513.1	0.0497359	0.0289272	0.000715813	0.00220025	1.43923	7.60614	0.0468513	0.0268908	0.000659053	0.00207976	1.40669	7.7341
δ-cadinene	1537.68	1523.2	0.0775556	0.0380439	0.00210805	0.000465816	2.71812	1.22442	0.0730572	0.0353636	0.00195551	0.000478088	2.67668	1.35192
thymohydroquinone	1563.32	1559	0.844637	0.792142	0.0222691	0.0226357	2.63653	2.85753	0.982268	0.909063	0.0262434	0.0281266	2.67171	3.09402
spathulenol	1598.35	1576.4		0.0466709		0.00130523		2.79668		0.0479281		0.00124454		2.59668
caryophyllene oxide	1605.98	1580.6	0.103538	0.106266	0.00413433	0.0014518	3.99307	1.36619	0.107756	0.109135	0.0042887	0.00174205	3.97999	1.59623
amorpha-4,9-dien-2-ol	1707.06	1700	0.0323584	0.0297636	0.00149196	0.00136761	4.61075	4.59489	0.0336759	0.0305677	0.00154554	0.00146545	4.58946	4.79411

## Sheet: 2a
Group	Time point	Field	VSL mean	VAP mean	VCL mean
Control	T0	1	15.0194	29.1317	56.9066
Control	T0	2	15.5596	29.7608	57.6202
Control	T0	3	14.0957	27.6741	53.8559
Control	T1	4	12.7572	24.3925	47.0018
Control	T1	5	12.865	24.9305	48.7485
Control	T1	6	12.0109	23.0264	44.346
Control	T2	7	14.7458	29.3371	58.0214
Control	T2	8	15.1212	29.7452	57.5358
Control	T2	9	14.4274	26.9673	51.3435
Control	T3	10	9.59859	18.1736	35.0646
Control	T3	11	9.38576	18.1419	33.6947
Control	T3	12	8.37138	17.455	33.9938
Control	T4	13	8.42447	15.8911	29.5373
Control	T4	14	9.11169	15.9823	29.8227
Control	T4	15	8.11915	14.5087	26.5243
502	T0	1	8.27046	13.6416	24.318
502	T0	2	7.72298	13.1482	24.1092
502	T0	3	8.69227	14.4445	25.3133
502	T1	4	7.1694	12.0112	21.459
502	T1	5	6.9097	11.2334	22.0764
502	T1	6	6.44695	11.0657	21.3188
502	T2	7	7.68281	13.0291	23.0884
502	T2	8	8.10247	13.652	24.6143
502	T2	9	7.45033	12.3512	22.8133
502	T3	10	7.32077	12.0803	22.6519
502	T3	11	6.60454	11.9039	23.7626
502	T3	12	6.74218	11.5266	23.2058
502	T4	13	7.10938	12.8695	25.9602
502	T4	14	7.09037	12.6634	24.1149
502	T4	15	6.03976	11.8519	22.7846
500	T0	1	7.85304	13.4957	24.7109
500	T0	2	8.51212	14.3675	24.6015
500	T0	3	8.03398	13.684	25.5413
500	T1	4	6.20717	12.0844	24.503
500	T1	5	5.21183	10.2829	21.9432
500	T1	6	6.35724	10.9048	21.7762
500	T2	7	7.67588	13.1579	25.1338
500	T2	8	7.63688	13.2886	24.1999
500	T2	9	7.12084	13.0842	26.4986
500	T3	10	6.79799	11.7031	22.9876
500	T3	11	6.10059	12.2735	24.4768
500	T3	12	7.64839	13.0951	23.8009
500	T4	13	8.20926	13.8684	24.012
500	T4	14	6.61223	12.2477	24.4323
500	T4	15	7.13246	12.9128	24.851
503	T0	1	8.46108	14.5991	26.3603
503	T0	2	8.02751	14.384	26.8052
503	T0	3	8.43227	13.6425	24.7867
503	T1	4	8.27633	13.5437	22.4112
503	T1	5	6.43389	11.7086	22.9682
503	T1	6	6.38513	11.0339	22.0455
503	T2	7	7.54682	13.1243	24.1618
503	T2	8	8.89547	14.9071	24.2332
503	T2	9	9.21322	14.8707	23.4896
503	T3	10	6.82255	11.9128	21.3081
503	T3	11	5.92467	10.9819	21.4048
503	T3	12	5.47558	10.1279	22.6783
503	T4	13	6.66645	11.283	20.6065
503	T4	14	6.5959	12.3724	25.2436
503	T4	15	5.23076	10.1376	21.5972
516	T0	1	7.43298	12.9283	24.3605
516	T0	2	6.81038	12.1447	23.6948
516	T0	3	7.23032	12.1217	24.1285
516	T1	4	6.44756	11.7699	22.9428
516	T1	5	7.75989	12.5204	23.8171
516	T1	6	6.91872	12.4749	24.5146
516	T2	7	7.31749	13.0285	24.5524
516	T2	8	7.66054	13.7648	26.0486
516	T2	9	6.28465	11.3835	23.5433
516	T3	10	6.77246	12.3569	24.7738
516	T3	11	7.52238	12.9975	24.4419
516	T3	12	7.05337	13.2147	25.7395
516	T4	13	7.14391	13.1233	25.9042
516	T4	14	8.14313	14.0431	26.8275
516	T4	15	12.2977	18.3836	29.9509
517	T0	1	11.428	20.5978	42.4117
517	T0	2	11.1361	19.844	39.9455
517	T0	3	11.1481	19.7104	39.7463
517	T1	4	17.9091	35.2599	70.3597
517	T1	5	18.3084	36.2678	72.1254
517	T1	6	18.6884	37.5992	74.0483
517	T2	7	8.66298	14.4447	25.8763
517	T2	8	9.33852	15.9033	25.5885
517	T2	9	8.50258	14.8634	28.1413
517	T3	10	8.48717	12.7976	20.6386
517	T3	11	7.45328	12.3983	21.8183
517	T3	12	6.364	11.4009	21.8264
517	T4	13	7.20333	13.4636	24.6391
517	T4	14	6.60738	11.9209	22.0088
517	T4	15	7.8138	12.8956	23.7268
518	T0	1	8.09776	14.4385	30.228
518	T0	2	9.20738	16.2437	33.0686
518	T0	3	6.33135	11.0485	21.8961
518	T1	4	7.40091	12.2169	22.2051
518	T1	5	6.87723	12.0763	24.0819
518	T1	6	5.5105	10.5398	23.2143
518	T2	7	8.03356	13.193	23.2393
518	T2	8	7.40284	12.6486	23.9914
518	T2	9	6.35394	11.8013	25.0859
518	T3	10	6.22369	11.5862	21.4474
518	T3	11	4.91445	10.426	20.9993
518	T3	12	7.03492	13.0185	23.2133
518	T4	13	5.93899	11.0403	21.4838
518	T4	14	4.88092	9.78874	20.7239
518	T4	15	3.68644	7.68777	18.3578
519	T0	1	7.21916	12.2831	21.7635
519	T0	2	8.03481	13.8288	25.3699
519	T0	3	8.46331	14.2242	20.8153
519	T1	4	6.97174	12.0483	21.3116
519	T1	5	6.47927	11.6299	22.1689
519	T1	6	6.27142	11.5927	23.171
519	T2	7	7.8422	13.3688	23.6918
519	T2	8	7.83612	12.7568	22.6965
519	T2	9	6.54345	12.4328	24.0038
519	T3	10	6.58894	11.8685	22.4961
519	T3	11	6.73944	12.0648	22.8577
519	T3	12	7.36852	13.2782	25.0486
519	T4	13	7.8981	13.6421	24.2628
519	T4	14	8.10229	14.1349	26.1851
519	T4	15	7.07526	12.537	24.6429

## Sheet: 2b
VSL
	Effect	Univariate Tests of Significance for VSL Mean (CASA do statystyki.sta)							Group No.	Tukey’s HSD Post Hoc Test for VSL Mean (CASA do statystyki.sta)
		Parameterization: Sigma-restricted								p-values for pairwise comparisons
		Decomposition type III								Error MS = .64619, df = 80.000
		SS	df	MS	F	p				Group	1	2	3	4	5	6	7	8
											11.974	7.1407	7.2903	7.2258	7.5197	10.603	6.5263	7.2956
	Intercept	8062.91	1	8062.91	12477.6	0			1	Control		0.000119951	0.000119951	0.000119951	0.000119951	0.000407172	0.000119951	0.000119951
	Group	405.026	7	57.8608	89.5415	0			2	500	0.000119951		0.999615	0.999991	0.899549	0.000119951	0.428437	0.999516
	Time	94.7064	4	23.6766	36.6403	0			3	502	0.000119951	0.999615		0.999999	0.99368	0.000119951	0.170407	1
	Group*Time	328	28	11.7143	18.1282	0			4	503	0.000119951	0.999991	0.999999		0.973046	0.000119951	0.263944	0.999998
	Error	51.6952	80	0.64619					5	516	0.000119951	0.899549	0.99368	0.973046		0.000119951	0.0235256	0.994533
									6	517	0.000407172	0.000119951	0.000119951	0.000119951	0.000119951		0.000119951	0.000119951
									7	518	0.000119951	0.428437	0.170407	0.263944	0.0235256	0.000119951		0.16395
									8	519	0.000119951	0.999516	1	0.999998	0.994533	0.000119951	0.16395
VAP
	Effect	Univariate Tests of Significance for VAP Mean (CASA do statystyki.sta)							Group No.	Tukey’s HSD Post Hoc Test for VAP Mean (CASA do statystyki.sta)
		Parameterization: Sigma-restricted								p-values for pairwise comparisons
		Decomposition type III								Error MS = 1.0661, df = 80.000
		SS	df	MS	F	p				Group	1	2	3	4	5	6	7	8
											23.008	12.697	12.498	12.575	13.084	19.291	11.85	12.779
	Intercept	26011.4	1	26011.4	24399	0			1	Control		0.000119951	0.000119951	0.000119951	0.000119951	0.000119951	0.000119951	0.000119951
	Group	1768.4	7	252.628	236.969	0			2	500	0.000119951		0.999523	0.999983	0.969038	0.000119951	0.33696	0.999999
	Time	302.486	4	75.6215	70.934	0			3	502	0.000119951	0.999523		0.999999	0.776128	0.000119951	0.6754	0.995278
	Group*Time	1466.26	28	52.3665	49.1205	0			4	503	0.000119951	0.999983	0.999999		0.877126	0.000119951	0.539623	0.999429
	Error	85.2866	80	1.06608					5	516	0.000119951	0.969038	0.776128	0.877126		0.000119951	0.0324299	0.992303
									6	517	0.000119951	0.000119951	0.000119951	0.000119951	0.000119951		0.000119951	0.000119951
									7	518	0.000119951	0.33696	0.6754	0.539623	0.0324299	0.000119951		0.226043
									8	519	0.000119951	0.999999	0.995278	0.999429	0.992303	0.000119951	0.226043
VCL
	Effect	Univariate Tests of Significance for VCL mean (CASA do statystyki.sta)							Group No.	Tukey’s HSD Post Hoc Test for VCL Mean (CASA do statystyki.sta)
		Parameterization: Sigma-restricted								p-values for pairwise comparisons
		Decomposition type III								Error MS = 2.7590, df = 80.000
		SS	df	MS	F	p				Group	1	2	3	4	5	6	7	8
											44.268	24.231	23.439	23.34	25.016	36.86	23.549	23.366
	Intercept	94138.2	1	94138.2	34120.5	0			1	Control		0.000119951	0.000119951	0.000119951	0.000119951	0.000119951	0.000119951	0.000119951
	Group	6750.77	7	964.396	349.546	0			2	500	0.000119951		0.894193	0.821145	0.8986	0.000119951	0.949492	0.842037
	Time	1179.89	4	294.973	106.913	0			3	502	0.000119951	0.894193		1	0.171568	0.000119951	1	1
	Group*Time	6258.86	28	223.531	81.0189	0			4	503	0.000119951	0.821145	1		0.119374	0.000119951	0.999972	1
	Error	220.72	80	2.76					5	516	0.000119951	0.8986	0.171568	0.119374		0.000119951	0.246919	0.131481
									6	517	0.000119951	0.000119951	0.000119951	0.000119951	0.000119951		0.000119951	0.000119951
									7	518	0.000119951	0.949492	1	0.999972	0.246919	0.000119951		0.999989
									8	519	0.000119951	0.842037	1	1	0.131481	0.000119951	0.999989

## Sheet: 2c
Field	VSL mean	VAP mean	VCL mean	Time point
1	7.85304	13.4957	24.7109	T0
2	8.51212	14.3675	24.6015	T0
3	8.03398	13.684	25.5413	T0
4	6.20717	12.0844	24.503	T1
5	5.21183	10.2829	21.9432	T1
6	6.35724	10.9048	21.7762	T1
7	7.67588	13.1579	25.1338	T2
8	7.63688	13.2886	24.1999	T2
9	7.12084	13.0842	26.4986	T2
10	6.79799	11.7031	22.9876	T3
11	6.10059	12.2735	24.4768	T3
12	7.64839	13.0951	23.8009	T3
13	8.20926	13.8684	24.012	T4
14	6.61223	12.2477	24.4323	T4
15	7.13246	12.9128	24.851	T4
VSL		T0	T1	T2	T3	T4
	average	8.13304	5.92541	7.47787	6.84899	7.31798
	sd	0.340521	0.622515	0.309807	0.775158	0.814518
VAP
	average	13.8491	11.0907	13.1769	12.3572	13.0096
	sd	0.458734	0.915016	0.103471	0.699748	0.814668
VCL
	average	24.9513	22.7408	25.2775	23.7551	24.4317
	sd	0.513933	1.52842	1.15605	0.745675	0.419507

## Sheet: 2d
Field	VSL mean	VAP mean	VCL mean	Time point
1	8.27046	13.6416	24.318	T0
2	7.72298	13.1482	24.1092	T0
3	8.69227	14.4445	25.3133	T0
4	7.1694	12.0112	21.459	T1
5	6.9097	11.2334	22.0764	T1
6	6.44695	11.0657	21.3188	T1
7	7.68281	13.0291	23.0884	T2
8	8.10247	13.652	24.6143	T2
9	7.45033	12.3512	22.8133	T2
10	7.32077	12.0803	22.6519	T3
11	6.60454	11.9039	23.7626	T3
12	6.74218	11.5266	23.2058	T3
13	7.10938	12.8695	25.9602	T4
14	7.09037	12.6634	24.1149	T4
15	6.03976	11.8519	22.7846	T4
		T0	T1	T2	T3	T4
VSL	average	8.22857	6.84202	7.7452	6.88916	6.7465
	sd	0.486002	0.365952	0.330521	0.380069	0.612133
VAP	average	13.7448	11.4368	13.0107	11.8369	12.4616
	sd	0.654252	0.504475	0.650613	0.282858	0.53795
VCL	average	24.5802	21.6181	23.5053	23.2068	24.2866
	sd	0.643428	0.40309	0.970172	0.555371	1.59476

## Sheet: 2e
Field	VSL mean	VAP mean	VCL mean	Time point
1	8.46108	14.5991	26.3603	T0
2	8.02751	14.384	26.8052	T0
3	8.43227	13.6425	24.7867	T0
4	8.27633	13.5437	22.4112	T1
5	6.43389	11.7086	22.9682	T1
6	6.38513	11.0339	22.0455	T1
7	7.54682	13.1243	24.1618	T2
8	8.89547	14.9071	24.2332	T2
9	9.21322	14.8707	23.4896	T2
10	6.82255	11.9128	21.3081	T3
11	5.92467	10.9819	21.4048	T3
12	5.47558	10.1279	22.6783	T3
13	6.66645	11.283	20.6065	T4
14	6.5959	12.3724	25.2436	T4
15	5.23076	10.1376	21.5972	T4
VSL		T0	T1	T2	T3	T4
	average	8.30695	7.03178	8.55184	6.07427	6.16437
	sd	0.242434	1.07808	0.88475	0.685831	0.809301
VAP
	average	14.2085	12.0954	14.3007	11.0075	11.2643
	sd	0.501887	1.29885	1.01895	0.892708	1.11755
VCL
	average	25.9841	22.475	23.9615	21.7971	22.4824
	sd	1.06057	0.464653	0.410303	0.764673	2.44202

## Sheet: 2f
Field	VSL mean	VAP mean	VCL mean	Time point
1	7.43298	12.9283	24.3605	T0
2	6.81038	12.1447	23.6948	T0
3	7.23032	12.1217	24.1285	T0
4	6.44756	11.7699	22.9428	T1
5	7.75989	12.5204	23.8171	T1
6	6.91872	12.4749	24.5146	T1
7	7.31749	13.0285	24.5524	T2
8	7.66054	13.7648	26.0486	T2
9	6.28465	11.3835	23.5433	T2
10	6.77246	12.3569	24.7738	T3
11	7.52238	12.9975	24.4419	T3
12	7.05337	13.2147	25.7395	T3
13	7.14391	13.1233	25.9042	T4
14	8.14313	14.0431	26.8275	T4
15	12.2977	18.3836	29.9509	T4
VSL		T0	T1	T2	T3	T4
	average	7.15789	7.04205	7.08756	7.11607	9.19492
	sd	0.317555	0.664801	0.716187	0.378873	2.73315
VAP
	average	12.3983	12.255	12.7256	12.8564	15.1833
	sd	0.459204	0.420763	1.21919	0.445996	2.80944
VCL
	average	24.0613	23.7582	24.7148	24.9851	27.5608
	sd	0.337876	0.787516	1.26055	0.674127	2.12067

[truncated: 4 more sheets: 2g, 2h, 2i, 3]
